# Supplementary material for: Cs10Ta29.27O78
Source: Acta Crystallogr Sect E Struct Rep Online. 2009 Jan 28;65(Pt 2):i12. doi: 10.1107/S1600536809002967 (PMC2968405; doi:10.1107/S1600536809002967)
Supplement: Supplementary file 1 [file e-65-00i12-sup1.cif]

##############################################################################
###                                                                        ###
###        Electronic paper (Acta Crystallographica Section E)             ###
###                                                                        ###
##############################################################################
#                                                                            #
# This CIF contains the data in a paper accepted for publication in Acta     #
# Crystallographica Section E. It conforms to the requirements of Notes      #
# for Authors for Section E, and has been peer reviewed under the auspices   #
# of the IUCr Commission on Journals.                                        #
#                                                                            #
# Full details of the Crystallographic Information File format               #
# are given in the paper "The Crystallographic Information File (CIF):       #
# a New Standard Archive File for Crystallography" by S. R. Hall, F. H.      #
# Allen and I. D. Brown [Acta Cryst. (1991), A47, 655-685].                  #
#                                                                            #
# The current version of the core CIF dictionary is obtainable from          #
# ftp://ftp.iucr.org/pub/cif_core.dic. The current version number is 2.4.    #
#                                                                            #
# Software is freely available for graphical display of the structure(s) in  #
# this CIF.  For information consult the CIF home page http://www.iucr.org/  #
# cif/home.html                                                              #
#                                                                            #
# This file may be used for bona fide research purposes within the           #
# scientific community so long as proper attribution is given to the journal # 
# article from which it was obtained.                                        #
#                                                                            #
##############################################################################
                                             
data_I
_audit_creation_method     SHELXL-97
_chemical_name_systematic
;
caesium tantalate(V)
;
_chemical_name_common     ?
_chemical_formula_moiety     ?
_chemical_formula_sum     'Cs10 O78 Ta29.27'
_chemical_formula_structural     'Cs10 Ta29.27 O78'
_chemical_formula_iupac     'Cs10 Ta29.27 O78'
_chemical_formula_weight     7873.51
_chemical_melting_point     ?
_symmetry_cell_setting     hexagonal
_symmetry_space_group_name_H-M     'P 63/m m c'
_symmetry_space_group_name_Hall     '-P 6c 2c'
loop_
    _symmetry_equiv_pos_as_xyz
    'x, y, z'
    'x-y, x, z+1/2'
    '-y, x-y, z'
    '-x, -y, z+1/2'
    '-x+y, -x, z'
    'y, -x+y, z+1/2'
    '-y, -x, -z+1/2'
    'x-y, -y, -z'
    'x, x-y, -z+1/2'
    'y, x, -z'
    '-x+y, y, -z+1/2'
    '-x, -x+y, -z'
    '-x, -y, -z'
    '-x+y, -x, -z-1/2'
    'y, -x+y, -z'
    'x, y, -z-1/2'
    'x-y, x, -z'
    '-y, x-y, -z-1/2'
    'y, x, z-1/2'
    '-x+y, y, z'
    '-x, -x+y, z-1/2'
    '-y, -x, z'
    'x-y, -y, z-1/2'
    'x, x-y, z'
_cell_length_a     7.5170(11)
_cell_length_b     7.5170(11)
_cell_length_c     36.340(7)
_cell_angle_alpha     90.00
_cell_angle_beta     90.00
_cell_angle_gamma     120.00
_cell_volume     1778.3(5)
_cell_formula_units_Z     1
_cell_measurement_reflns_used     1275
_cell_measurement_theta_min     2.55
_cell_measurement_theta_max     31.60
_cell_measurement_temperature     294(2)
_exptl_crystal_description     rod
_exptl_crystal_colour     brown
_exptl_crystal_size_max     0.030
_exptl_crystal_size_mid     0.015
_exptl_crystal_size_min     0.010
_exptl_crystal_density_diffrn     7.352
_exptl_crystal_density_meas     ?
_exptl_crystal_density_method     'not measured'
_exptl_crystal_F_000     3310.4
_exptl_absorpt_coefficient_mu     49.962
_exptl_absorpt_correction_type     numerical
_exptl_absorpt_process_details     '(X-SHAPE; Stoe & Cie, 1999)'
_exptl_absorpt_correction_T_min     0.218
_exptl_absorpt_correction_T_max     0.607
_exptl_special_details
;
;
_diffrn_ambient_temperature     294(2)
_diffrn_radiation_type     MoK\a
_diffrn_radiation_wavelength     0.71073
_diffrn_radiation_source     'fine-focus sealed tube'
_diffrn_radiation_monochromator     graphite
_diffrn_measurement_device_type     'Stoe IPDS-I'
_diffrn_measurement_method     \w
_diffrn_detector_area_resol_mean     ?
_diffrn_reflns_number     14043
_diffrn_reflns_av_R_equivalents     0.1187
_diffrn_reflns_av_sigmaI/netI     0.0490
_diffrn_reflns_theta_min     3.13
_diffrn_reflns_theta_max     27.47
_diffrn_reflns_theta_full     27.47
_diffrn_measured_fraction_theta_max     0.998
_diffrn_measured_fraction_theta_full     0.998
_diffrn_reflns_limit_h_min     -9
_diffrn_reflns_limit_h_max     9
_diffrn_reflns_limit_k_min     -9
_diffrn_reflns_limit_k_max     9
_diffrn_reflns_limit_l_min     -46
_diffrn_reflns_limit_l_max     46
_diffrn_standards_number     0
_diffrn_standards_interval_count     .
_diffrn_standards_interval_time     .
_diffrn_standards_decay_%     ?
_refine_special_details
;
Refinement of <i>F</i>^2^ against ALL reflections. The weighted <i>R</i>-factor
<i>wR</i> and goodness of fit <i>S</i> are based on <i>F</i>^2^, conventional
<i>R</i>-factors <i>R</i> are based on <i>F</i>, with <i>F</i> set to zero for
negative <i>F</i>^2^. The threshold expression of <i>F</i>^2^ >
\s(<i>F</i>^2^) is used only for calculating <i>R</i>-factors(gt) <i>etc</i>.
and is not relevant to the choice of reflections for refinement.
<i>R</i>-factors based on <i>F</i>^2^ are statistically about twice as large
as those based on <i>F</i>, and <i>R</i>- factors based on ALL data will be
even larger.
;
_reflns_number_total     855
_reflns_number_gt     587
_reflns_threshold_expression     I>2\s(I)
_refine_ls_structure_factor_coef     Fsqd
_refine_ls_matrix_type     full
_refine_ls_R_factor_all     0.0506
_refine_ls_R_factor_gt     0.0333
_refine_ls_wR_factor_gt     0.0764
_refine_ls_wR_factor_ref     0.0825
_refine_ls_goodness_of_fit_ref     0.893
_refine_ls_restrained_S_all     0.893
_refine_ls_number_reflns     855
_refine_ls_number_parameters     67
_refine_ls_number_restraints     0
_refine_ls_hydrogen_treatment     ?
_refine_ls_weighting_scheme     calc
_refine_ls_weighting_details
                      'w=1/[\s^2^(Fo^2^)+(0.0516P)^2^] where P=(Fo^2^+2Fc^2^)/3'
_atom_sites_solution_hydrogens     ?
_atom_sites_solution_primary     direct
_atom_sites_solution_secondary     difmap
_refine_ls_shift/su_max     0.000
_refine_ls_shift/su_mean     0.000
_refine_diff_density_max     1.537
_refine_diff_density_min     -3.277
_refine_ls_extinction_method     none
_refine_ls_extinction_coef     ?
loop_
    _atom_type_symbol
    _atom_type_description
    _atom_type_scat_dispersion_real
    _atom_type_scat_dispersion_imag
    _atom_type_scat_source
    'Cs' 'Cs' -0.3680 2.1192
                         'International Tables Vol C Tables 4.2.6.8 and 6.1.1.4'
    'O' 'O' 0.0106 0.0060
                         'International Tables Vol C Tables 4.2.6.8 and 6.1.1.4'
    'Ta' 'Ta' -0.7052 6.5227
                         'International Tables Vol C Tables 4.2.6.8 and 6.1.1.4'
_computing_data_collection     '<i>X-AREA</i> (Stoe & Cie,  2002)'
_computing_cell_refinement     '<i>X-AREA</i> (Stoe & Cie,  2002)'
_computing_data_reduction     '<i>X-AREA</i> (Stoe & Cie,  2002)'
_computing_structure_solution     'SHELXS97 (Sheldrick, 2008)'
_computing_structure_refinement     'SHELXL97 (Sheldrick, 2008)'
_computing_molecular_graphics     'DIAMOND (Brandenburg, 1999)'
_computing_publication_material     'SHELXL97 (Sheldrick, 2008)'
loop_
    _atom_site_type_symbol
    _atom_site_label
    _atom_site_fract_x
    _atom_site_fract_y
    _atom_site_fract_z
    _atom_site_U_iso_or_equiv
    _atom_site_adp_type
    _atom_site_calc_flag
    _atom_site_refinement_flags
    _atom_site_occupancy
    _atom_site_disorder_assembly
    _atom_site_disorder_group
    Ta Ta1 0.0000 0.0000 0.11749(3) 0.0166(2) Uani d S 1 . .
    Ta Ta2 0.33551(10) 0.16775(5) 0.034126(15) 0.01525(19) Uani d S 1 . .
    Ta Ta3 0.17146(6) 0.34292(11) 0.196383(17) 0.0204(2) Uani d S 1 . .
    Ta Ta4 0.0000 0.0000 0.2500 0.0163(8) Uani d SP 0.633(10) . .
    O O1 0.0814(19) 0.5407(9) 0.1881(4) 0.021(2) Uani d S 1 . .
    O O2 0.5486(9) 0.4514(9) 0.0368(3) 0.019(2) Uani d S 1 . .
    O O3 0.1256(9) 0.2511(18) 0.1456(3) 0.022(2) Uani d S 1 . .
    O O4 0.2470(17) 0.1235(8) 0.0825(3) 0.017(2) Uani d S 1 . .
    O O5 0.1410(8) -0.1410(8) 0.0233(3) 0.012(2) Uani d S 1 . .
    O O6 0.2379(18) 0.1190(9) 0.2082(3) 0.019(2) Uani d S 1 . .
    O O7 0.1878(15) 0.376(3) 0.2500 0.023(4) Uani d S 1 . .
    Cs Cs1 0.6667 0.3333 0.2500 0.0337(6) Uani d S 1 . .
    Cs Cs2 0.3333 0.6667 0.08755(7) 0.0459(6) Uani d S 1 . .
    Cs Cs3 0.6667 0.3333 0.13681(8) 0.0564(7) Uani d S 1 . .
loop_
    _atom_site_aniso_label
    _atom_site_aniso_U_11
    _atom_site_aniso_U_22
    _atom_site_aniso_U_33
    _atom_site_aniso_U_12
    _atom_site_aniso_U_13
    _atom_site_aniso_U_23
    Ta1 0.0158(3) 0.0158(3) 0.0180(5) 0.00791(16) 0.000 0.000
    Ta2 0.0141(3) 0.0144(3) 0.0173(3) 0.00703(15) -0.0001(2) -0.00005(11)
    Ta3 0.0181(3) 0.0217(4) 0.0226(4) 0.01083(19) -0.00299(13) -0.0060(3)
    Ta4 0.0151(10) 0.0151(10) 0.0188(13) 0.0075(5) 0.000 0.000
    O1 0.019(5) 0.014(4) 0.031(6) 0.010(3) -0.001(5) 0.000(2)
    O2 0.020(4) 0.020(4) 0.022(5) 0.013(5) 0.002(2) -0.002(2)
    O3 0.025(5) 0.019(6) 0.020(5) 0.010(3) 0.000(2) 0.000(4)
    O4 0.016(5) 0.016(4) 0.019(5) 0.008(3) 0.007(4) 0.004(2)
    O5 0.015(4) 0.015(4) 0.002(4) 0.005(4) -0.0019(19) 0.0019(19)
    O6 0.016(5) 0.013(4) 0.028(6) 0.008(3) 0.000(4) 0.000(2)
    O7 0.021(6) 0.038(11) 0.015(7) 0.019(5) 0.000 0.000
    Cs1 0.0317(9) 0.0317(9) 0.0377(15) 0.0159(5) 0.000 0.000
    Cs2 0.0443(8) 0.0443(8) 0.0493(15) 0.0221(4) 0.000 0.000
    Cs3 0.0626(11) 0.0626(11) 0.0441(14) 0.0313(6) 0.000 0.000
_geom_special_details
;
All e.s.d.'s (except the e.s.d. in the dihedral angle between two l.s. planes)
are estimated using the full covariance matrix. The cell e.s.d.'s are taken
into account individually in the estimation of e.s.d.'s in distances, angles
and torsion angles; correlations between e.s.d.'s in cell parameters are only
used when they are defined by crystal symmetry. An approximate (isotropic)
treatment of cell e.s.d.'s is used for estimating e.s.d.'s involving l.s.
planes.
;
loop_
    _geom_bond_atom_site_label_1
    _geom_bond_atom_site_label_2
    _geom_bond_site_symmetry_2
    _geom_bond_distance
    _geom_bond_publ_flag
    Ta1 O3 . 1.928(12) ?
    Ta1 O3 5 1.928(12) ?
    Ta1 O3 3 1.928(12) ?
    Ta1 O4 5 2.050(11) ?
    Ta1 O4 3 2.050(11) ?
    Ta1 O4 . 2.050(11) ?
    Ta2 O4 . 1.850(11) ?
    Ta2 O2 . 1.925(7) ?
    Ta2 O2 3_655 1.925(8) ?
    Ta2 O5 3 2.070(4) ?
    Ta2 O5 . 2.070(4) ?
    Ta2 O5 17 2.114(10) ?
    Ta2 Ta2 15 3.3049(10) ?
    Ta2 Ta2 17 3.3049(10) ?
    Ta3 O3 . 1.940(12) ?
    Ta3 O1 . 1.941(12) ?
    Ta3 O1 3_665 1.941(12) ?
    Ta3 O7 . 1.960(2) ?
    Ta3 O6 3 2.028(12) ?
    Ta3 O6 . 2.027(10) ?
    Ta3 Ta4 . 2.9631(8) ?
    Ta4 O6 5 2.170(12) ?
    Ta4 O6 3 2.170(12) ?
    Ta4 O6 16_556 2.170(12) ?
    Ta4 O6 . 2.170(12) ?
    Ta4 O6 18_556 2.170(12) ?
    Ta4 O6 14_556 2.170(12) ?
    Ta4 O7 3 2.45(2) ?
    Ta4 O7 . 2.45(2) ?
    Ta4 O7 14_556 2.446(19) ?
    Ta4 Ta3 3 2.9631(8) ?
    Ta4 Ta3 5 2.9631(8) ?
    Ta4 Ta3 16_556 2.9631(8) ?
loop_
    _geom_angle_atom_site_label_1
    _geom_angle_atom_site_label_2
    _geom_angle_atom_site_label_3
    _geom_angle_site_symmetry_1
    _geom_angle_site_symmetry_3
    _geom_angle
    _geom_angle_publ_flag
    O3 Ta1 O3 . 5 94.5(5) ?
    O3 Ta1 O3 . 3 94.5(5) ?
    O3 Ta1 O3 5 3 94.5(5) ?
    O3 Ta1 O4 . 5 173.7(5) ?
    O3 Ta1 O4 5 5 89.8(3) ?
    O3 Ta1 O4 3 5 89.8(3) ?
    O3 Ta1 O4 . 3 89.8(3) ?
    O3 Ta1 O4 5 3 173.7(5) ?
    O3 Ta1 O4 3 3 89.8(3) ?
    O4 Ta1 O4 5 3 85.6(5) ?
    O3 Ta1 O4 . . 89.8(3) ?
    O3 Ta1 O4 5 . 89.8(3) ?
    O3 Ta1 O4 3 . 173.7(5) ?
    O4 Ta1 O4 5 . 85.6(5) ?
    O4 Ta1 O4 3 . 85.6(5) ?
    O4 Ta2 O2 . . 100.2(4) ?
    O4 Ta2 O2 . 3_655 100.2(4) ?
    O2 Ta2 O2 . 3_655 87.5(7) ?
    O4 Ta2 O5 . 3 89.5(4) ?
    O2 Ta2 O5 . 3 85.4(4) ?
    O2 Ta2 O5 3_655 3 168.9(4) ?
    O4 Ta2 O5 . . 89.5(4) ?
    O2 Ta2 O5 . . 168.9(4) ?
    O2 Ta2 O5 3_655 . 85.4(4) ?
    O5 Ta2 O5 3 . 100.3(6) ?
    O4 Ta2 O5 . 17 152.4(5) ?
    O2 Ta2 O5 . 17 99.7(4) ?
    O2 Ta2 O5 3_655 17 99.7(4) ?
    O5 Ta2 O5 3 17 73.2(4) ?
    O5 Ta2 O5 . 17 73.2(4) ?
    O4 Ta2 Ta2 . 15 127.6(2) ?
    O2 Ta2 Ta2 . 15 132.2(3) ?
    O2 Ta2 Ta2 3_655 15 83.1(3) ?
    O5 Ta2 Ta2 3 15 95.4(3) ?
    O5 Ta2 Ta2 . 15 38.3(3) ?
    O5 Ta2 Ta2 17 15 37.37(10) ?
    O4 Ta2 Ta2 . 17 127.6(2) ?
    O2 Ta2 Ta2 . 17 83.1(3) ?
    O2 Ta2 Ta2 3_655 17 132.2(3) ?
    O5 Ta2 Ta2 3 17 38.3(3) ?
    O5 Ta2 Ta2 . 17 95.4(3) ?
    O5 Ta2 Ta2 17 17 37.37(10) ?
    Ta2 Ta2 Ta2 15 17 69.83(3) ?
    O3 Ta3 O1 . . 93.3(4) ?
    O3 Ta3 O1 . 3_665 93.3(5) ?
    O1 Ta3 O1 . 3_665 94.1(7) ?
    O3 Ta3 O7 . . 168.3(7) ?
    O1 Ta3 O7 . . 94.7(5) ?
    O1 Ta3 O7 3_665 . 94.7(5) ?
    O3 Ta3 O6 . 3 88.8(4) ?
    O1 Ta3 O6 . 3 91.5(5) ?
    O1 Ta3 O6 3_665 3 173.9(5) ?
    O7 Ta3 O6 . 3 82.4(6) ?
    O3 Ta3 O6 . . 88.8(4) ?
    O1 Ta3 O6 . . 173.9(5) ?
    O1 Ta3 O6 3_665 . 91.5(5) ?
    O7 Ta3 O6 . . 82.4(5) ?
    O6 Ta3 O6 3 . 82.9(6) ?
    O3 Ta3 Ta4 . . 113.2(4) ?
    O1 Ta3 Ta4 . . 127.0(4) ?
    O1 Ta3 Ta4 3_665 . 127.0(4) ?
    O7 Ta3 Ta4 . . 55.1(6) ?
    O6 Ta3 Ta4 3 . 47.1(3) ?
    O6 Ta3 Ta4 . . 47.1(3) ?
    O6 Ta4 O6 5 3 76.4(5) ?
    O6 Ta4 O6 5 16_556 138.2(2) ?
    O6 Ta4 O6 3 16_556 138.2(2) ?
    O6 Ta4 O6 5 . 76.4(5) ?
    O6 Ta4 O6 3 . 76.4(5) ?
    O6 Ta4 O6 16_556 . 88.9(6) ?
    O6 Ta4 O6 5 18_556 138.2(2) ?
    O6 Ta4 O6 3 18_556 88.9(6) ?
    O6 Ta4 O6 16_556 18_556 76.4(5) ?
    O6 Ta4 O6 . 18_556 138.2(2) ?
    O6 Ta4 O6 5 14_556 88.9(6) ?
    O6 Ta4 O6 3 14_556 138.2(2) ?
    O6 Ta4 O6 16_556 14_556 76.4(5) ?
    O6 Ta4 O6 . 14_556 138.2(2) ?
    O6 Ta4 O6 18_556 14_556 76.4(5) ?
    O6 Ta4 O7 5 3 69.09(12) ?
    O6 Ta4 O7 3 3 69.09(12) ?
    O6 Ta4 O7 16_556 3 135.5(3) ?
    O6 Ta4 O7 . 3 135.5(3) ?
    O6 Ta4 O7 18_556 3 69.09(12) ?
    O6 Ta4 O7 14_556 3 69.09(12) ?
    O6 Ta4 O7 5 . 135.5(3) ?
    O6 Ta4 O7 3 . 69.09(12) ?
    O6 Ta4 O7 16_556 . 69.09(12) ?
    O6 Ta4 O7 . . 69.09(12) ?
    O6 Ta4 O7 18_556 . 69.09(12) ?
    O6 Ta4 O7 14_556 . 135.5(3) ?
    O7 Ta4 O7 3 . 120.0000(10)
                             ?
    O6 Ta4 O7 5 14_556 69.09(12) ?
    O6 Ta4 O7 3 14_556 135.5(3) ?
    O6 Ta4 O7 16_556 14_556 69.09(12) ?
    O6 Ta4 O7 . 14_556 69.09(12) ?
    O6 Ta4 O7 18_556 14_556 135.5(3) ?
    O6 Ta4 O7 14_556 14_556 69.09(12) ?
    O7 Ta4 O7 3 14_556 120.0000(10)
                                  ?
    O7 Ta4 O7 . 14_556 120.000(2) ?
    Ta3 Ta4 Ta3 3 16_556 135.741(10) ?
    Ta3 Ta4 Ta3 5 16_556 135.741(10) ?
    Ta3 O1 Ta3 . 5_565 140.3(7) ?
    Ta2 O2 Ta2 . 5_665 151.8(7) ?
    Ta1 O3 Ta3 . . 139.9(7) ?
    Ta2 O4 Ta1 . . 146.5(7) ?
    Ta2 O5 Ta2 5 . 132.0(6) ?
    Ta2 O5 Ta2 5 15 104.3(3) ?
    Ta2 O5 Ta2 . 15 104.3(3) ?
    Ta3 O6 Ta3 5 . 145.0(6) ?
    Ta3 O6 Ta4 5 . 89.8(3) ?
    Ta3 O6 Ta4 . . 89.8(3) ?
    Ta3 O7 Ta3 . 16_556 167.5(11) ?
    Ta3 O7 Ta4 . . 83.8(6) ?
    Ta3 O7 Ta4 16_556 . 83.8(6) ?
data_global
_journal_date_recd_electronic     2009-01-13
_journal_date_accepted     2009-01-23
_journal_name_full     'Acta Crystallographica, Section E'
_journal_year     2009
_journal_volume     65
_journal_issue      2
_journal_page_first     i12
_journal_page_last     i12
_journal_paper_category     QI
_journal_coeditor_code     WM2217
_publ_contact_author
;
        Prof. Dr. Wolfgang Schnick
        Department Chemie und Biochemie
        Ludwig-Maximilians-Universitaet Muenchen
        Butenandtstrasse 5 - 13 (D)
        D 81377 Muenchen
        Germany
;
_publ_contact_author_name     'Wolfgang Schnick'
_publ_contact_author_address
;
Department Chemie und Biochemie, Ludwig-Maximilians-Universitaet Muenchen,
Lehrstuhl fuer Anorganische Festkoerperchemie, Butenandtstrasse 5 - 13 (D),
D-81377 Muenchen, Germany
;
_publ_contact_author_email     'wolfgang.schnick@uni-muenchen.de'
_publ_contact_author_fax     '049 89 2180 77440'
_publ_contact_author_phone     '049 89 2180 77446'
_publ_section_title
;
Cs~10~Ta~29.27~O~78~
;
loop_
    _publ_author_name
    _publ_author_footnote
    _publ_author_address
    'Zeuner, Martin' .
;
Department Chemie und Biochemie
Ludwig-Maximilians-Universit\"at M\"unchen
Lehrstuhl f\"ur Anorganische Festk\"orperchemie
Butenandtstra\&se 5--13
D-81377 M\"unchen
Germany
;
    'Hofer, Alexander' .
;
Department Chemie und Biochemie
Ludwig-Maximilians-Universit\"at M\"unchen
Lehrstuhl f\"ur Anorganische Festk\"orperchemie
Butenandtstra\&se 5--13
D-81377 M\"unchen
Germany
;
    'Schnick, Wolfgang' .
;
Department Chemie und Biochemie
Ludwig-Maximilians-Universit\"at M\"unchen
Lehrstuhl f\"ur Anorganische Festk\"orperchemie
Butenandtstra\&se 5--13
D-81377 M\"unchen
Germany
;
