# Supplementary material for: Cs10Ta29.27O78
Source: Acta Crystallogr Sect E Struct Rep Online. 2009 Jan 28;65(Pt 2):i12. doi: 10.1107/S1600536809002967 (PMC2968405; doi:10.1107/S1600536809002967)
Supplement: Supplementary file 2 [file e-65-00i12-Isup2.hkl]

#
# h,k,l, Fc-squared, Fo-squared, sigma(Fo-squared) and status flag
#
data_I
_shelx_title ' p-62c in P63/mmc                   P63/mmc'
_shelx_refln_list_code          4
_shelx_F_calc_maximum     1928.98
_exptl_crystal_F_000      3309.19
_reflns_d_resolution_high  0.7704
 
loop_
 _symmetry_equiv_pos_as_xyz
 'x, y, z'
 'x-y, x, z+1/2'
 '-y, x-y, z'
 '-x, -y, z+1/2'
 '-x+y, -x, z'
 'y, -x+y, z+1/2'
 '-y, -x, -z+1/2'
 'x-y, -y, -z'
 'x, x-y, -z+1/2'
 'y, x, -z'
 '-x+y, y, -z+1/2'
 '-x, -x+y, -z'
 '-x, -y, -z'
 '-x+y, -x, -z-1/2'
 'y, -x+y, -z'
 'x, y, -z-1/2'
 'x-y, x, -z'
 '-y, x-y, -z-1/2'
 'y, x, z-1/2'
 '-x+y, y, z'
 '-x, -x+y, z-1/2'
 '-y, -x, z'
 'x-y, -y, z-1/2'
 'x, x-y, z'
 
_cell_length_a     7.5170
_cell_length_b     7.5170
_cell_length_c    36.3400
_cell_angle_alpha  90.000
_cell_angle_beta   90.000
_cell_angle_gamma 120.000
 
_shelx_F_squared_multiplier     1.000
 
loop_
 _refln_index_h
 _refln_index_k
 _refln_index_l
 _refln_F_squared_calc
 _refln_F_squared_meas
 _refln_F_squared_sigma
 _refln_observed_status
   0   1   0   207129.39   204579.11   5588.63 o
  -1   2   0    40769.66    35806.46   3333.47 o
   0   2   0   418368.81   377421.28   7694.09 o
  -1   3   0   101473.45    91260.05   1864.43 o
   0   3   0      160.72     1374.15   2126.26 o
  -2   4   0  3720961.00  3156234.25  65900.52 o
  -1   4   0   109783.41   105850.77   1567.10 o
   0   4   0   250729.13   242461.83  13552.64 o
  -2   5   0    88365.20    85164.30   1366.28 o
  -1   5   0    10106.40     9583.18   1151.32 o
   0   5   0   101516.35   102853.42   5670.19 o
  -3   6   0    53676.48    52782.09   1770.77 o
  -2   6   0   106775.66   104209.92   1709.72 o
  -1   6   0    84264.48    87789.93   1649.41 o
   0   6   0  1175429.25  1227796.50  22825.27 o
  -3   7   0   101395.23   104386.03   2107.80 o
  -2   7   0      239.01      622.38   1011.67 o
  -1   7   0    25971.30    27811.67   1158.43 o
   0   7   0    25995.00    28198.36   1632.53 o
  -4   8   0   798609.56   829878.44  20592.63 o
  -3   8   0    37120.13    38364.47   1120.31 o
  -2   8   0    59666.48    63818.21   2225.39 o
  -1   8   0     4519.72     4335.73   1029.81 o
   0   8   0    21852.31    19426.47   1603.07 o
  -4   9   0    12651.99    12348.16   1051.33 o
  -3   9   0      618.73      840.40    985.65 o
  -2   9   0    71063.52    68139.07   6163.63 o
   0   1   1     9055.13    11930.39   3343.94 o
   0   2   1   339144.09   302131.28   4170.28 o
  -1   3   1      140.12     -481.64   1133.81 o
   0   3   1     6762.67     5943.60   1521.34 o
  -1   4   1     6633.17     7466.92    900.63 o
   0   4   1   196285.64   183024.64   7403.00 o
  -2   5   1    15313.49    15463.90    842.43 o
  -1   5   1     2498.97     2335.61    812.40 o
   0   5   1      136.34     -213.63   1021.75 o
  -2   6   1    98045.33    95834.37   1256.01 o
  -1   6   1      838.86     1912.84    743.81 o
   0   6   1      119.03     -579.29   1049.25 o
  -3   7   1      112.30      443.46    751.75 o
  -2   7   1     5549.20     5517.11    756.39 o
  -1   7   1     3194.02     3822.26    740.50 o
   0   7   1    12857.82    13873.60   1106.33 o
  -3   8   1     1221.33      846.94    689.68 o
  -2   8   1    45958.18    48281.77    879.42 o
  -1   8   1      727.84      603.03    706.37 o
   0   8   1    21278.61    19077.00   1077.47 o
  -4   9   1     5343.77     5100.23    759.75 o
  -3   9   1     1970.84     2183.57    748.59 o
  -2   9   1      279.73      982.40    729.47 o
   0   1   2      174.73      525.19   3350.00 o
  -1   2   2    17647.31    14448.00   2347.26 o
   0   2   2     7746.94     6804.22   2031.68 o
  -1   3   2     3233.39     2880.76   1153.29 o
   0   3   2    11056.24     9872.57   1462.08 o
  -2   4   2      871.38     1512.59   1258.18 o
  -1   4   2      369.91      634.92    866.43 o
   0   4   2     7927.92     7002.06   1837.21 o
  -2   5   2     1342.33      737.12    788.66 o
  -1   5   2     8838.05     8909.52    806.56 o
   0   5   2     6094.73     5524.00   1111.05 o
  -3   6   2    10303.76    10630.74   1159.85 o
  -2   6   2     7005.22     7631.49    761.06 o
  -1   6   2      367.27      404.72    757.61 o
   0   6   2     2062.49     2146.06   1047.92 o
  -3   7   2     3928.67     4000.70    710.41 o
  -2   7   2     3898.27     4284.50    731.57 o
  -1   7   2      809.74      899.56    755.63 o
   0   7   2     2377.38     2443.13   1070.72 o
  -4   8   2     2166.48     2601.54   1002.93 o
  -3   8   2      101.11      706.42    715.91 o
  -2   8   2     4279.22     4075.43    708.46 o
  -1   8   2     5262.25     5232.25    738.03 o
   0   8   2     2595.86     2056.71    998.81 o
  -4   9   2     1339.48     1309.56    766.04 o
  -3   9   2     2903.80     3217.50    701.52 o
  -2   9   2     2318.76     2035.35    754.06 o
   0   1   3    24056.42    23095.32   3241.55 o
   0   2   3   759359.31   692941.06  10053.06 o
  -1   3   3     1198.17     1021.11   1155.18 o
   0   3   3     1091.49      519.99   1544.20 o
  -1   4   3    11646.58    11872.21    935.91 o
   0   4   3   459080.31   448118.28  11319.37 o
  -2   5   3    21916.21    20912.86    877.64 o
  -1   5   3     1600.68      806.80    826.14 o
   0   5   3      571.27      769.52   1073.02 o
  -2   6   3   261256.33   263728.59   3117.16 o
  -1   6   3     3414.66     3707.39    754.86 o
   0   6   3       77.25     -686.84   1077.72 o
  -3   7   3     1983.62     2505.87    732.26 o
  -2   7   3     3695.31     4017.25    694.82 o
  -1   7   3     5939.67     6559.99    736.79 o
   0   7   3    12485.01    14546.40   1147.46 o
  -3   8   3     3560.46     3117.18    707.06 o
  -2   8   3   134860.03   147223.06   2906.59 o
  -1   8   3      606.65      198.34    722.03 o
   0   8   3    79312.28    74516.39   2693.65 o
  -4   9   3     6764.63     6474.40    700.13 o
  -3   9   3     2367.34     1882.42    715.57 o
  -2   9   3     1204.87     1479.31    731.02 o
   0   1   4       33.62     1598.36   2704.77 o
  -1   2   4   346148.19   329140.38   3321.61 o
   0   2   4   157002.75   151220.84   2368.14 o
  -1   3   4     2090.57     1697.82   1197.11 o
   0   3   4   242206.47   231430.22   3507.49 o
  -2   4   4   108204.08   104153.22   1610.31 o
  -1   4   4      243.73     -209.05    946.51 o
   0   4   4   115740.16   114613.89   1777.70 o
  -2   5   4     1450.18     1206.32    829.65 o
  -1   5   4   120815.01   119037.95   1889.34 o
   0   5   4      661.08      866.26   1109.04 o
  -3   6   4    82181.37    82491.01   2287.18 o
  -2   6   4    87853.43    90003.33   1343.81 o
  -1   6   4      144.33      295.35    765.03 o
   0   6   4    56681.46    60334.08   2266.44 o
  -3   7   4       80.03     -135.07    724.09 o
  -2   7   4    60054.37    62728.24   1044.00 o
  -1   7   4      632.84      276.79    741.71 o
   0   7   4     1082.56      842.15    987.66 o
  -4   8   4    44425.14    50066.84   1377.27 o
  -3   8   4       80.40      -91.60    673.06 o
  -2   8   4    43794.71    45908.22    819.29 o
  -1   8   4    27984.68    28812.63   1091.42 o
   0   8   4    35873.02    31183.84   1643.21 o
  -4   9   4      958.87     1356.53    740.95 o
  -3   9   4    26382.78    24972.63    766.02 o
  -2   9   4      139.02      513.85    693.46 o
   0   1   5    19683.06    20870.00   2823.40 o
   0   2   5   563265.56   531951.44   7752.05 o
  -1   3   5     6625.25     6276.92   1126.81 o
   0   3   5     9589.96     9933.25   1353.65 o
  -1   4   5     7836.97     7275.85    933.34 o
   0   4   5   286162.13   274634.91   5282.50 o
  -2   5   5    20107.21    19293.20    832.33 o
  -1   5   5       10.27      382.12    803.28 o
   0   5   5     6585.50     5439.21   1152.70 o
  -2   6   5   162153.27   163318.91   2773.92 o
  -1   6   5     5362.09     5536.76    759.46 o
   0   6   5     2087.86     2574.13   1029.30 o
  -3   7   5     7226.05     7618.14    721.11 o
  -2   7   5      319.19      330.64    725.34 o
  -1   7   5     9155.54    10317.72    770.15 o
   0   7   5    10769.69    11494.47   1036.63 o
  -3   8   5     5226.17     6211.53    705.27 o
  -2   8   5    80889.98    86225.20   2116.73 o
  -1   8   5      430.21      361.16    738.92 o
   0   8   5    52887.26    45689.56   2717.99 o
  -4   9   5     8504.39     9064.10    788.58 o
  -3   9   5     2466.41     2828.47    725.13 o
  -2   9   5     2827.09     2274.18    745.72 o
   0   0   6    77954.16    88606.63  10565.00 o
   0   1   6       12.44     -482.43   2676.52 o
  -1   2   6   267531.66   256239.30   3008.92 o
   0   2   6    72121.48    69152.45   2141.72 o
  -1   3   6      677.41      282.13   1085.71 o
   0   3   6   201995.53   191154.58   4328.84 o
  -2   4   6    34984.94    32963.36   1370.25 o
  -1   4   6      498.42      760.68    839.41 o
   0   4   6    58935.36    57675.42   1386.05 o
  -2   5   6      815.45     1153.83    790.48 o
  -1   5   6   105815.16   104131.96   1472.36 o
   0   5   6      891.49     -547.39   1174.25 o
  -3   6   6    71682.27    71183.61   1903.60 o
  -2   6   6    44705.05    45754.32    854.12 o
  -1   6   6      681.21      818.06    744.62 o
   0   6   6    14031.16    14560.09   1116.82 o
  -3   7   6      431.43      823.54    714.18 o
  -2   7   6    60416.86    61844.81   1134.69 o
  -1   7   6      455.38      970.58    678.24 o
   0   7   6      978.85      227.11   1063.55 o
  -4   8   6    10202.53    11138.31   1025.37 o
  -3   8   6       29.65      209.87    706.75 o
  -2   8   6    23065.38    24071.54    765.03 o
  -1   8   6    25328.51    25123.71   1025.86 o
   0   8   6    18041.54    15301.11   1148.37 o
  -4   9   6     1122.76     1100.70    734.44 o
  -3   9   6    25679.90    23103.12    816.89 o
  -2   9   6      905.33      837.24    719.11 o
   0   1   7     1933.15     1853.07   2562.70 o
   0   2   7    28494.05    25261.38   1887.39 o
  -1   3   7      701.74     1203.73   1062.45 o
   0   3   7       41.54     -860.26   1458.35 o
  -1   4   7     2599.10     3528.70    907.85 o
   0   4   7    29216.87    28386.57   1228.45 o
  -2   5   7      483.71      795.41    774.23 o
  -1   5   7       31.92     -106.96    743.11 o
   0   5   7      784.84      746.72   1011.02 o
  -2   6   7    21222.50    22855.36    785.42 o
  -1   6   7     3640.32     3390.45    773.20 o
   0   6   7       25.20     -276.13    986.29 o
  -3   7   7     1997.64     1931.18    688.19 o
  -2   7   7      228.00      218.07    720.46 o
  -1   7   7      641.92      687.77    718.05 o
   0   7   7        1.92     -437.44   1043.37 o
  -3   8   7     2844.11     3118.13    688.66 o
  -2   8   7    16907.03    18565.45    771.53 o
  -1   8   7      121.70      626.46    685.68 o
   0   8   7    12589.42    12547.71   1118.49 o
  -4   9   7        3.18       30.02    687.17 o
  -3   9   7      346.30      200.49    663.51 o
  -2   9   7      950.72      749.67    728.12 o
   0   0   8   144269.69   164409.53   9167.32 o
   0   1   8    21138.89    20099.42   2428.87 o
  -1   2   8   510303.31   481736.19   6187.44 o
   0   2   8   254498.41   238725.28   5692.58 o
  -1   3   8     7191.07     7557.21   1097.82 o
   0   3   8   410539.34   383490.94   8171.65 o
  -2   4   8    56137.18    54490.09   1479.65 o
  -1   4   8    10279.46    10875.08    900.87 o
   0   4   8   201275.89   195431.91   2842.57 o
  -2   5   8    26001.81    25823.92    836.56 o
  -1   5   8   205626.30   201375.97   3411.10 o
   0   5   8      864.61     1983.85   1127.22 o
  -3   6   8   124373.20   128737.93   3407.50 o
  -2   6   8   136519.00   139151.91   2462.89 o
  -1   6   8     1938.96     2069.54    722.86 o
   0   6   8    21162.38    22481.66   1443.77 o
  -3   7   8      346.26      254.84    719.50 o
  -2   7   8   118316.89   123255.04   2690.20 o
  -1   7   8    14711.97    15918.03    739.78 o
   0   7   8    18250.64    20085.05   1107.71 o
  -4   8   8    16554.42    18168.92    994.21 o
  -3   8   8     4787.54     4642.27    659.14 o
  -2   8   8    74750.34    75003.87   2563.80 o
  -1   8   8    50488.07    49216.45   1766.08 o
   0   8   8    53156.45    47590.30   2440.06 o
  -4   9   8    15728.13    14946.09    705.14 o
  -3   9   8    55186.24    53100.44   1991.86 o
  -2   9   8       86.34      567.19    675.28 o
   0   1   9   652905.50   605489.38  13773.33 o
   0   2   9   424855.78   394390.91  10157.22 o
  -1   3   9   216759.48   198934.20   2520.24 o
   0   3   9    20112.30    18892.71   1380.16 o
  -1   4   9   361518.16   342563.56   4743.38 o
   0   4   9   485911.47   478869.38  10286.51 o
  -2   5   9   304719.31   295571.31   5472.24 o
  -1   5   9     7575.89     7262.20    784.99 o
   0   5   9    59156.58    64714.68   2484.64 o
  -2   6   9   312311.25   316408.88   7118.72 o
  -1   6   9   130348.73   133275.95   3751.24 o
   0   6   9      347.38      346.03   1062.82 o
  -3   7   9    60631.38    65878.95   1431.31 o
  -2   7   9    14499.51    15024.82    746.79 o
  -1   7   9    89001.90    97586.98   2868.56 o
   0   7   9   109988.52   125858.59   5787.63 o
  -3   8   9    81662.30    83585.79   2452.14 o
  -2   8   9   231077.22   230763.39   9988.51 o
  -1   8   9     1365.22     1558.27    702.65 o
   0   8   9   124889.71   112902.71   3800.63 o
  -4   9   9    53310.89    51248.75   2083.94 o
  -3   9   9     4507.62     4532.77    764.78 o
  -2   9   9    21174.34    19293.34    937.58 o
   0   0  10    76884.28    94922.80  11086.94 o
   0   1  10    15082.58    10475.94   2338.96 o
  -1   2  10    17488.49    15217.81   1985.88 o
   0   2  10     3936.83     3741.31   1769.23 o
  -1   3  10    13791.73    11321.21   1060.48 o
   0   3  10    14365.74    13624.55   1402.50 o
  -2   4  10    40626.96    42114.35   1377.75 o
  -1   4  10     3884.31     2880.47    851.43 o
   0   4  10     2765.50     2835.78   1153.72 o
  -2   5  10     1510.46     1328.71    781.45 o
  -1   5  10     5095.19     4708.30    783.91 o
   0   5  10    12528.58    12283.68   1174.05 o
  -3   6  10     1365.94     2551.08   1074.12 o
  -2   6  10      907.92      887.63    720.30 o
  -1   6  10     4396.63     4850.90    719.74 o
   0   6  10    14054.89    15084.85   1078.96 o
  -3   7  10     9721.01    11231.91    705.10 o
  -2   7  10     3428.18     4061.24    697.13 o
  -1   7  10       54.66      440.48    696.23 o
   0   7  10       67.31     -128.04    932.80 o
  -4   8  10     9132.61     8348.49    972.61 o
  -3   8  10      551.12      744.97    684.59 o
  -2   8  10      767.15      581.65    667.47 o
  -1   8  10      123.03       39.35    712.26 o
   0   8  10      198.64     -757.69   1033.92 o
  -4   9  10      120.36      147.70    688.06 o
  -3   9  10      852.60      716.88    730.68 o
  -2   9  10     5522.97     4512.44    704.71 o
   0   1  11     4414.35     4807.27   2235.21 o
   0   2  11      403.30     -168.42   1597.23 o
  -1   3  11     2095.51     1883.46   1068.76 o
   0   3  11     2271.29     2343.97   1291.04 o
  -1   4  11     3475.10     3342.75    868.89 o
   0   4  11      543.36       44.48   1122.73 o
  -2   5  11     3078.23     2908.36    788.82 o
  -1   5  11      367.72      474.62    742.51 o
   0   5  11      495.69     -292.67   1090.93 o
  -2   6  11      124.69      615.60    717.63 o
  -1   6  11      511.33      496.12    687.73 o
   0   6  11      160.27     -208.74   1038.53 o
  -3   7  11      132.74       95.04    646.01 o
  -2   7  11      803.09      749.53    650.13 o
  -1   7  11      676.84      334.56    708.98 o
   0   7  11     2651.81     3210.93   1009.89 o
  -3   8  11      168.46     -251.91    707.46 o
  -2   8  11       25.13      508.09    663.46 o
  -1   8  11       95.86      -18.04    692.60 o
   0   8  11      132.28      637.89    946.31 o
  -4   9  11     1066.47      985.53    679.64 o
  -3   9  11      157.69       61.31    690.72 o
  -2   9  11      134.48      808.39    703.05 o
   0   0  12  1239803.13  1220139.13 113523.27 o
   0   1  12   110683.61   107973.69   2210.59 o
  -1   2  12   108646.31   102608.51   1885.04 o
   0   2  12    67796.09    63990.72   1856.51 o
  -1   3  12   102488.44    98157.45   1528.68 o
   0   3  12    95664.01    94176.57   3322.11 o
  -2   4  12   668919.81   647035.75   9852.87 o
  -1   4  12    78865.83    75260.92   1224.55 o
   0   4  12    59780.84    58209.52   1740.44 o
  -2   5  12    40885.02    41209.89    865.48 o
  -1   5  12    49133.42    48555.18   1195.84 o
   0   5  12    64628.70    65719.52   2285.39 o
  -3   6  12    28639.60    29757.39   1137.70 o
  -2   6  12    41671.20    43312.73   1048.85 o
  -1   6  12    52494.45    54744.26   1861.71 o
   0   6  12   298454.31   314394.31  11971.23 o
  -3   7  12    47217.02    49069.00   1396.04 o
  -2   7  12    28952.89    32073.00   1149.56 o
  -1   7  12    18963.60    20150.59    857.97 o
   0   7  12    13142.84    15219.59   1084.16 o
  -4   8  12   221288.50   238148.72  11051.46 o
  -3   8  12    24595.86    24702.52    816.88 o
  -2   8  12    23214.75    22241.81   1007.52 o
  -1   8  12    13302.43    12806.35    712.42 o
   0   8  12    16639.50    13901.00   1471.74 o
  -4   9  12     8111.89     8005.62    665.61 o
  -3   9  12    14235.39    13056.63    731.76 o
   0   1  13     2623.13      107.54   1867.93 o
   0   2  13   212894.22   210687.94   4096.86 o
  -1   3  13      648.10     -274.24    978.40 o
   0   3  13     1179.43     -575.91   1308.52 o
  -1   4  13      249.50      505.10    849.52 o
   0   4  13   129124.05   124475.20   4628.34 o
  -2   5  13      314.06      541.71    746.07 o
  -1   5  13      255.46      568.77    755.91 o
   0   5  13      112.37       61.41   1066.79 o
  -2   6  13    80324.63    82867.30   2034.59 o
  -1   6  13     1138.34      929.61    684.21 o
   0   6  13       80.28      334.70    963.85 o
  -3   7  13      479.12     1024.86    717.08 o
  -2   7  13      594.43      372.25    737.08 o
  -1   7  13     1585.53     1715.63    668.52 o
   0   7  13     2077.26     2744.01    898.00 o
  -3   8  13     2185.85     1477.35    649.66 o
  -2   8  13    35901.12    35105.95   1798.88 o
  -1   8  13       70.95     -287.92    653.25 o
   0   8  13    25762.77    20150.38   2156.60 o
  -4   9  13     1679.14     1389.38    631.90 o
  -3   9  13      103.76     -103.05    682.81 o
   0   0  14   734782.69   700572.63  54837.12 o
   0   1  14    65690.63    60734.28   1928.52 o
  -1   2  14     7633.62     7224.14   1579.78 o
   0   2  14      334.72     -696.56   1577.46 o
  -1   3  14   128510.83   126929.27   1690.04 o
   0   3  14     3838.49     3199.24   1337.95 o
  -2   4  14   489210.84   476437.84  11559.79 o
  -1   4  14    85841.48    88255.88   1795.63 o
   0   4  14     4038.69     3640.53   1153.76 o
  -2   5  14    21824.79    22084.97    753.09 o
  -1   5  14     1407.78     1209.90    759.40 o
   0   5  14    72042.93    72210.41   2238.56 o
  -3   6  14      988.93     1842.44    919.47 o
  -2   6  14    12237.58    12504.20    715.18 o
  -1   6  14    59892.28    63298.89   2067.56 o
   0   6  14   246190.73   248215.78  12806.08 o
  -3   7  14    38267.66    41415.46    888.77 o
  -2   7  14      446.79      337.78    637.19 o
  -1   7  14    23365.49    23983.77    953.07 o
   0   7  14    12864.38    14771.48   1307.34 o
  -4   8  14   179610.86   189500.77   9058.95 o
  -3   8  14    32060.70    34460.90   1210.53 o
  -2   8  14     3180.81     3373.44    660.11 o
  -1   8  14       22.31      -58.35    638.43 o
   0   8  14     7907.40     6446.53    969.91 o
  -4   9  14    10504.18     8518.79    702.12 o
  -3   9  14       33.02      425.18    672.72 o
   0   1  15     3982.08     1454.31   1676.85 o
   0   2  15    71505.27    69256.32   1585.11 o
  -1   3  15     8677.23     7637.44    963.81 o
   0   3  15      454.89      275.71   1270.49 o
  -1   4  15     3868.84     3197.83    827.09 o
   0   4  15    33481.76    32087.78   1348.17 o
  -2   5  15       12.60      111.52    727.54 o
  -1   5  15     1069.46     1353.51    753.61 o
   0   5  15     5426.89     5162.84   1028.52 o
  -2   6  15    18280.21    19665.61    731.87 o
  -1   6  15     3793.93     3419.92    683.83 o
   0   6  15      170.63      825.14    934.27 o
  -3   7  15     2974.02     2862.12    676.22 o
  -2   7  15     2309.76     2701.76    674.18 o
  -1   7  15       42.31      201.68    673.09 o
   0   7  15      196.44      562.41    960.99 o
  -3   8  15     1145.15      756.63    669.68 o
  -2   8  15     7627.17     7931.50    685.73 o
  -1   8  15      366.83      320.60    658.81 o
   0   8  15     3253.37     3171.86    939.53 o
  -4   9  15      243.50      170.70    682.50 o
  -3   9  15     1960.32     2520.69    669.50 o
   0   0  16     5381.50     7736.27   3779.88 o
   0   1  16    13826.20    14398.42   1639.21 o
  -1   2  16    98488.77    93552.32   1872.95 o
   0   2  16   123694.24   119964.11   3087.96 o
  -1   3  16    47883.03    47635.89   1002.44 o
   0   3  16    87383.34    83140.20   2710.30 o
  -2   4  16      293.57      284.41   1144.22 o
  -1   4  16    15279.64    16283.05    898.44 o
   0   4  16    84007.01    79043.45   3385.34 o
  -2   5  16     1878.45     2525.29    755.21 o
  -1   5  16    50759.05    51002.65   1233.87 o
   0   5  16    37248.19    34273.89   2196.57 o
  -3   6  16    35344.96    36869.23   1314.60 o
  -2   6  16    45236.15    46329.92   1131.31 o
  -1   6  16    17027.13    17811.80    746.07 o
   0   6  16      172.85     -980.36    980.36 o
  -3   7  16    18993.62    20833.94    721.82 o
  -2   7  16    29868.72    31657.27   1179.74 o
  -1   7  16     4103.41     4164.38    703.85 o
   0   7  16      628.06      498.75    840.54 o
  -4   8  16      485.33      101.31    952.81 o
  -3   8  16     6854.91     6624.40    654.60 o
  -2   8  16    32656.86    31116.77   1219.45 o
  -1   8  16    21470.17    19743.03   1043.56 o
  -4   9  16     1184.90      867.88    668.31 o
  -3   9  16    19114.59    16287.26    980.73 o
   0   1  17    23507.58    24448.81   1579.27 o
   0   2  17   721480.19   687543.38  14396.50 o
  -1   3  17     2241.01     2791.77    922.49 o
   0   3  17      491.34      -42.82   1234.26 o
  -1   4  17    12418.43    13244.57    813.97 o
   0   4  17   441849.59   422078.38  13588.97 o
  -2   5  17    29965.06    29857.94    793.84 o
  -1   5  17     1789.34     2218.34    725.55 o
   0   5  17     1346.44     1263.09   1050.82 o
  -2   6  17   247485.39   256507.48   7303.35 o
  -1   6  17     3688.74     3735.18    698.79 o
   0   6  17      292.79      453.39    895.85 o
  -3   7  17     3077.90     2923.01    696.45 o
  -2   7  17     4871.44     5138.95    641.70 o
  -1   7  17     8659.37     9335.21    674.76 o
   0   7  17    20738.34    20021.62   1516.64 o
  -3   8  17     3783.02     3454.89    658.80 o
  -2   8  17   126415.40   126230.62   5969.60 o
  -1   8  17      990.22      639.92    621.45 o
  -4   9  17    11366.44     9635.57    687.34 o
   0   0  18  2374617.50  2110065.25 215389.83 o
   0   1  18     2440.95     2125.19   1503.48 o
  -1   2  18    35118.70    37549.35   1492.12 o
   0   2  18   537037.31   517016.78   9395.68 o
  -1   3  18      989.00      753.93    890.05 o
   0   3  18    56803.00    59414.39   1741.76 o
  -2   4  18  1098910.88  1085512.38  26002.84 o
  -1   4  18     1277.21     1225.22    800.86 o
   0   4  18   337813.06   336001.34  12001.47 o
  -2   5  18     2317.55     2870.35    765.72 o
  -1   5  18    26053.50    26537.77    771.38 o
   0   5  18     2075.05     2715.25   1044.78 o
  -3   6  18     6628.59     7265.14    919.92 o
  -2   6  18   196359.23   202881.70   5834.55 o
  -1   6  18      292.74      179.70    733.92 o
   0   6  18   375013.41   386416.00  18325.59 o
  -3   7  18     3660.45     3191.96    694.43 o
  -2   7  18    33869.99    34478.59   1422.19 o
  -1   7  18     2399.66     3142.05    666.93 o
   0   7  18     2085.46     3133.45    977.06 o
  -4   8  18   251254.48   252947.83  11722.32 o
  -3   8  18      228.25      483.82    644.23 o
  -2   8  18   100203.21    98294.77   4511.68 o
  -1   8  18     8681.15     7006.47    680.58 o
  -4   9  18     2616.86     1821.84    640.06 o
   0   1  19       51.57     1156.15   1401.95 o
   0   2  19    13015.96     2970.40   3318.24 o
  -1   3  19        9.46      626.89    807.11 o
   0   3  19     4950.55     4324.59   1072.15 o
  -1   4  19        2.08     -135.30    811.98 o
   0   4  19     3684.08     3478.76    988.46 o
  -2   5  19      994.00     1017.07    779.91 o
  -1   5  19     1788.32     1808.62    744.40 o
   0   5  19      226.30      364.25    920.92 o
  -2   6  19     1890.45     1689.28    683.90 o
  -1   6  19      627.62      860.93    693.35 o
   0   6  19      156.90      439.81    934.77 o
  -3   7  19      728.25      477.10    647.27 o
  -2   7  19     3742.33     4034.52    675.46 o
  -1   7  19      267.65      225.87    643.87 o
   0   7  19     1867.67     1695.29    914.08 o
  -3   8  19      207.76       14.83    661.84 o
  -2   8  19       76.34     -254.10    660.92 o
  -1   8  19      377.39       61.06    666.86 o
   0   0  20    80812.09    78994.29   7814.23 o
   0   1  20     2252.93     1633.64   1295.44 o
  -1   2  20     7538.87     8467.94   1400.90 o
   0   2  20    40814.56    38782.16   1436.59 o
  -1   3  20        1.28      270.14    849.41 o
   0   3  20     7586.84     8115.45   1204.41 o
  -2   4  20    41016.74    42593.76   1658.56 o
  -1   4  20     2151.40     2171.74    749.17 o
   0   4  20    23641.38    23576.21   1143.38 o
  -2   5  20     4809.24     5414.37    752.50 o
  -1   5  20     3783.79     4146.90    702.40 o
   0   5  20     1218.32      364.02    993.44 o
  -3   6  20     1798.24     1741.57    972.48 o
  -2   6  20    14639.01    15928.80    728.05 o
  -1   6  20       75.49      357.42    695.50 o
   0   6  20    14233.04    14138.29    916.68 o
  -3   7  20      684.70      880.67    661.91 o
  -2   7  20     3145.02     3840.34    702.28 o
  -1   7  20     2644.90     2784.92    658.13 o
   0   7  20     4078.99     3167.92    945.26 o
  -4   8  20     9121.05     9007.55    884.58 o
  -3   8  20      958.61      849.08    632.02 o
  -2   8  20     6018.24     5849.86    723.64 o
  -1   8  20      827.70      755.10    676.01 o
   0   1  21    62829.63    61318.52   1765.97 o
   0   2  21   769240.75   775573.44  13706.62 o
  -1   3  21    32762.63    34109.45    877.06 o
   0   3  21      133.52      258.84   1093.43 o
  -1   4  21    32247.95    34098.84    798.03 o
   0   4  21   496657.09   504456.69  16599.69 o
  -2   5  21    40096.48    43054.39   1082.50 o
  -1   5  21      701.61      911.71    648.43 o
   0   5  21    16955.33    17439.80   1029.24 o
  -2   6  21   322276.50   348712.63   9953.01 o
  -1   6  21    13731.14    13642.84    706.08 o
   0   6  21      164.64     -308.10    923.46 o
  -3   7  21    12899.89    13832.75    719.94 o
  -2   7  21     2137.09     2191.98    663.49 o
  -1   7  21    15481.68    14744.44    767.55 o
   0   7  21    20901.83    19055.76    970.84 o
  -3   8  21     9245.22     8554.57    696.84 o
  -2   8  21   167785.97   161478.88  11408.93 o
  -1   8  21      512.30      155.98    638.89 o
   0   0  22   121789.35   115348.88  14937.57 o
   0   1  22   130439.87   131532.91   2975.01 o
  -1   2  22       94.46      345.42   1255.33 o
   0   2  22    12332.63     3291.36   3457.34 o
  -1   3  22    86921.27    91466.17   1401.41 o
   0   3  22      290.46     1064.73   1107.60 o
  -2   4  22    92255.52   101250.56   2816.77 o
  -1   4  22    59072.54    62932.14   1279.95 o
   0   4  22    10471.57    12856.82   1362.24 o
  -2   5  22    60724.79    64442.49   1463.64 o
  -1   5  22     1292.59     1244.85    693.06 o
   0   5  22    45548.28    51073.48   2295.29 o
  -3   6  22     1971.65     1391.70    964.17 o
  -2   6  22     9418.87    10424.88    681.94 o
  -1   6  22    28429.52    29741.52   1226.31 o
   0   6  22    53768.75    53129.34   2510.18 o
  -3   7  22    31749.96    32656.85   1212.25 o
  -2   7  22     1794.93     1658.53    644.22 o
  -1   7  22    21271.95    20874.26    876.95 o
   0   7  22    19544.91    17374.27   1018.72 o
  -4   8  22    41287.40    37893.24   2901.19 o
  -3   8  22    14072.85    12886.47    774.09 o
  -2   8  22     3728.08     3713.42    643.38 o
   0   1  23    23472.69    23572.61   1342.24 o
   0   2  23   188306.23   194963.97   5637.71 o
  -1   3  23    11783.39    13022.99    792.42 o
   0   3  23     5082.26     6258.67   1104.91 o
  -1   4  23     8917.33     9137.53    758.03 o
   0   4  23   104847.02   112115.53   4263.64 o
  -2   5  23    19045.23    18827.50    766.39 o
  -1   5  23       16.95     -277.31    669.73 o
   0   5  23     7367.96     6674.27    868.48 o
  -2   6  23    64238.15    71281.67   2211.59 o
  -1   6  23     4130.98     4267.40    656.93 o
   0   6  23     2088.12     1942.86    957.94 o
  -3   7  23     6147.15     6002.35    640.32 o
  -2   7  23      130.52      540.20    668.55 o
  -1   7  23     7697.81     8082.53    666.44 o
   0   7  23     8461.28     6971.48    954.52 o
  -3   8  23     3126.94     2674.49    644.41 o
  -2   8  23    35613.87    31349.30   2011.81 o
   0   0  24   127176.14   115012.38  20246.93 o
   0   1  24    12552.61    14744.47   1286.00 o
  -1   2  24    37672.89    37606.00   1221.11 o
   0   2  24      275.81    -1143.92   1143.92 o
  -1   3  24     6084.84     6169.88    761.14 o
   0   3  24    26682.86    27545.24   1139.37 o
  -2   4  24    73763.80    78535.83   2584.58 o
  -1   4  24     7658.02     8451.63    727.65 o
   0   4  24      158.82      998.88   1013.69 o
  -2   5  24    10151.80    11171.94    730.40 o
  -1   5  24    16808.91    17579.98    734.07 o
   0   5  24     2982.77     3565.78    970.42 o
  -3   6  24    14668.93    16188.57    924.18 o
  -2   6  24      569.30     1096.51    658.77 o
  -1   6  24     4105.17     4092.05    614.29 o
   0   6  24    36008.71    36841.57   1833.99 o
  -3   7  24     3555.14     2949.97    578.28 o
  -2   7  24    10104.55    10783.30    675.30 o
  -1   7  24     4906.62     5125.79    673.69 o
   0   7  24     5474.51     4956.16    918.48 o
  -4   8  24    28711.79    24137.71   1217.40 o
  -3   8  24     3649.88     2714.73    635.62 o
  -2   8  24      120.88      946.00    656.52 o
   0   1  25      260.38     -770.24   1167.55 o
   0   2  25     8614.69    10210.69   1226.57 o
  -1   3  25      296.65      125.60    780.03 o
   0   3  25     1196.71      439.50   1022.17 o
  -1   4  25     2504.42     2828.86    744.63 o
   0   4  25    14737.16    16574.24    956.87 o
  -2   5  25       54.33      473.13    661.72 o
  -1   5  25       21.81      280.68    700.09 o
   0   5  25      242.51      787.05    945.55 o
  -2   6  25    12268.51    13305.14    689.63 o
  -1   6  25     3717.77     3887.36    617.08 o
   0   6  25      737.88      694.85    849.96 o
  -3   7  25     1029.65     1466.59    596.21 o
  -2   7  25      192.09      422.79    662.14 o
  -1   7  25      339.58      420.03    650.56 o
   0   7  25        0.95      173.90    914.65 o
  -3   8  25     3149.70     2275.77    630.12 o
   0   0  26   547244.56   515768.94  61911.34 o
   0   1  26    62882.19    65180.96   2312.29 o
  -1   2  26    70502.78    71232.88   1977.64 o
   0   2  26    20873.59    22239.47   1153.26 o
  -1   3  26    83822.32    90033.75   1994.39 o
   0   3  26    60126.91    63926.26   2124.67 o
  -2   4  26   358828.25   396393.69  14936.52 o
  -1   4  26    52124.38    57847.56   1328.63 o
   0   4  26    23467.94    24889.96   1260.23 o
  -2   5  26    17217.48    19874.85    706.21 o
  -1   5  26    29565.07    32433.59    799.18 o
   0   5  26    62494.30    63306.07   3379.78 o
  -3   6  26    16268.05    17616.52   1011.49 o
  -2   6  26    21830.82    24044.34    819.87 o
  -1   6  26    43951.32    46224.59   1417.24 o
   0   6  26   186308.89   196498.52   8622.91 o
  -3   7  26    42197.63    41755.64   1571.02 o
  -2   7  26    17278.90    17182.71    699.82 o
  -1   7  26     9772.02     8377.97    676.43 o
   0   7  26     4018.66     3252.04    930.18 o
  -4   8  26   141515.17   115193.91   7092.07 o
  -3   8  26    18125.59    14967.96    828.27 o
   0   1  27   121665.42   116864.95   4041.81 o
   0   2  27   129900.69   140838.22   3884.11 o
  -1   3  27    64362.01    67941.64   1706.50 o
   0   3  27     4986.25     4505.02    931.09 o
  -1   4  27    74238.58    80618.72   1823.39 o
   0   4  27   112264.22   122059.27   4721.89 o
  -2   5  27    72618.59    81604.86   2056.38 o
  -1   5  27     2841.83     3178.24    655.79 o
   0   5  27    20506.88    23536.15   1027.20 o
  -2   6  27    84616.54    91598.80   2634.94 o
  -1   6  27    28107.90    29562.88    960.08 o
   0   6  27       40.55     -554.47    883.55 o
  -3   7  27    14886.00    15551.31    701.31 o
  -2   7  27     6271.86     6595.94    666.81 o
  -1   7  27    27583.33    26858.59   1444.97 o
   0   0  28     6318.83     7082.25   2246.62 o
   0   1  28      291.85       27.49    980.96 o
  -1   2  28      102.50       92.28   1077.93 o
   0   2  28       59.33    -1102.11   1102.11 o
  -1   3  28      286.22     -263.60    718.36 o
   0   3  28       19.53      805.43    995.13 o
  -2   4  28     1703.27     3022.45    991.39 o
  -1   4  28      613.33     1001.63    737.16 o
   0   4  28      140.12    -1011.49   1011.49 o
  -2   5  28     1237.34     1036.71    700.02 o
  -1   5  28       17.79      -41.85    629.89 o
   0   5  28     1052.47     1568.23    985.14 o
  -3   6  28      297.29      617.00    904.17 o
  -2   6  28       92.27     -260.82    647.53 o
  -1   6  28       79.76      291.66    634.43 o
   0   6  28     1093.61     1585.70    831.64 o
  -3   7  28      262.85      109.61    621.77 o
  -2   7  28       22.82      323.32    642.75 o
  -1   7  28      726.82      517.56    615.33 o
   0   1  29    23178.18    22840.81    919.11 o
   0   2  29    78113.55    76359.18   2599.60 o
  -1   3  29    15396.03    17111.98    753.27 o
   0   3  29      144.31     1294.15    994.67 o
  -1   4  29    12950.94    14485.72    714.21 o
   0   4  29    50583.73    55710.55   1921.11 o
  -2   5  29    15006.22    17321.54    664.88 o
  -1   5  29      353.84      482.80    628.74 o
   0   5  29     8002.15     7070.65   1013.60 o
  -2   6  29    34474.07    35869.97    791.27 o
  -1   6  29     5232.63     5194.36    626.60 o
   0   6  29       72.54     -118.96    853.45 o
  -3   7  29     4988.74     4151.73    642.90 o
  -2   7  29      914.61      888.56    620.74 o
  -1   7  29     6121.27     5162.73    643.46 o
   0   0  30   238197.56   232902.27  36777.46 o
   0   1  30     7366.43     7396.22    976.75 o
  -1   2  30   199105.75   205729.11   7261.09 o
   0   2  30   254151.41   274962.56   7733.72 o
  -1   3  30      352.52      349.42    681.76 o
   0   3  30   159919.95   179379.47   7041.12 o
  -2   4  30   182849.86   205464.27   6607.35 o
  -1   4  30     2277.19     2216.40    671.97 o
   0   4  30   184198.44   213179.20   8142.47 o
  -2   5  30     8753.82     9751.42    660.20 o
  -1   5  30   122949.00   133458.19   3882.48 o
   0   5  30       93.29      459.50    903.21 o
  -3   6  30   115839.35   122499.71   6397.41 o
  -2   6  30   146306.77   154582.31   4066.87 o
  -1   6  30      116.21      864.41    613.58 o
   0   6  30   105246.46    91081.69   6209.08 o
  -3   7  30        3.96      -11.77    628.87 o
  -2   7  30    73910.96    67159.26   3534.59 o
   0   1  31     7132.01     6473.71    941.66 o
   0   2  31     7121.03     8126.71   1001.25 o
  -1   3  31     1862.06     1645.22    663.88 o
   0   3  31     1284.62       43.07    931.81 o
  -1   4  31     1616.24     1513.37    684.00 o
   0   4  31     3093.87     2210.88    944.58 o
  -2   5  31     2401.20     2288.67    645.58 o
  -1   5  31      126.33       47.35    646.18 o
   0   5  31      374.78      402.69    870.32 o
  -2   6  31     2939.94     3175.45    658.91 o
  -1   6  31      200.24      -66.35    606.05 o
   0   6  31      319.52       70.86    779.79 o
  -3   7  31      413.38      431.95    619.20 o
  -2   7  31      179.90      148.23    616.35 o
   0   0  32   111208.22    99258.65  17332.75 o
   0   1  32     3104.64     2309.84    953.74 o
  -1   2  32      877.28      980.65    962.40 o
   0   2  32     3268.39     3061.24   1011.12 o
  -1   3  32    11007.76    11830.61    616.77 o
   0   3  32      599.58     1071.94    953.07 o
  -2   4  32    83013.23    87708.91   3635.42 o
  -1   4  32     5847.73     7164.95    661.36 o
   0   4  32     3749.92     3788.52    897.78 o
  -2   5  32      360.83      628.37    630.23 o
  -1   5  32      346.06      459.83    600.71 o
   0   5  32     9230.48    10484.35    984.56 o
  -3   6  32      279.60     1361.95    922.43 o
  -2   6  32     5923.65     5579.23    647.78 o
  -1   6  32     6856.10     6793.38    603.91 o
   0   6  32    46035.26    39056.54   2599.27 o
  -3   7  32     4959.24     4128.40    634.29 o
   0   1  33    14647.24    14055.14    883.34 o
   0   2  33    24488.02    24528.68    979.84 o
  -1   3  33    14273.16    15351.39    676.74 o
   0   3  33      842.21     -205.40    822.70 o
  -1   4  33    10783.35    11354.49    642.17 o
   0   4  33    22292.14    24050.76   1195.69 o
  -2   5  33     5330.17     5967.66    630.12 o
  -1   5  33      511.80      764.11    614.64 o
   0   5  33     9848.75    10496.30    950.30 o
  -2   6  33    17119.86    15864.86    745.86 o
  -1   6  33     8385.66     6761.98    606.65 o
   0   6  33        1.30      150.76    868.46 o
   0   0  34    23574.18    22897.96   5103.07 o
   0   1  34    19837.80    20618.72    905.35 o
  -1   2  34     2793.61     2560.34    852.79 o
   0   2  34     1929.67     3191.20    898.35 o
  -1   3  34     3718.23     3373.60    639.18 o
   0   3  34     1956.15     2773.32    885.12 o
  -2   4  34    14818.90    16161.57    945.63 o
  -1   4  34     8895.16    10036.35    638.18 o
   0   4  34     1366.50     1564.11    843.85 o
  -2   5  34    20185.12    23093.92    883.11 o
  -1   5  34     1877.05     1677.39    595.95 o
   0   5  34      454.02     1153.79    931.76 o
  -3   6  34     2266.63     2691.23    912.31 o
  -2   6  34     2690.60     3057.01    570.92 o
  -1   6  34     2108.93     1968.62    609.28 o
   0   1  35    13397.10    13271.66    865.21 o
   0   2  35   349071.34   337866.03  12602.82 o
  -1   3  35     4391.85     4713.98    639.70 o
   0   3  35      745.04      826.03    829.58 o
  -1   4  35     9071.02     9849.67    659.18 o
   0   4  35   240198.61   266026.75  13754.45 o
  -2   5  35    17428.24    17527.13    721.22 o
  -1   5  35     1096.24      680.58    615.43 o
   0   5  35     2667.29     2569.50    947.98 o
  -2   6  35   155100.70   145130.80   7098.18 o
  -1   6  35     3715.12     2978.18    564.74 o
   0   0  36   275787.72   277365.91  38527.61 o
   0   1  36     3313.76     3574.33    848.23 o
  -1   2  36      612.37     1345.77    889.06 o
   0   2  36    29834.95    28664.88   1217.26 o
  -1   3  36     7555.18     8761.41    622.94 o
   0   3  36      144.67      689.46    874.20 o
  -2   4  36   176762.70   192011.22   8019.88 o
  -1   4  36     2007.38     1590.82    616.23 o
   0   4  36    16653.56    17843.77   1011.45 o
  -2   5  36      763.64       71.67    605.50 o
  -1   5  36       82.40      174.60    595.06 o
   0   5  36    11147.07    10790.28    906.54 o
  -3   6  36      241.12      685.64    888.58 o
  -2   6  36    10101.66     9324.04    631.66 o
   0   1  37      130.72     -158.86    776.08 o
   0   2  37      729.77      739.75    758.89 o
  -1   3  37      162.38      489.92    587.55 o
   0   3  37     1393.17      725.45    832.45 o
  -1   4  37      418.19     1149.52    631.61 o
   0   4  37     2147.18     1596.00    866.43 o
  -2   5  37        2.31      206.37    576.79 o
  -1   5  37      922.12     1214.25    609.68 o
   0   5  37      363.51      520.79    841.74 o
   0   0  38   314688.09   304967.09  69357.21 o
   0   1  38    29616.44    29482.82   1503.17 o
  -1   2  38     1832.08     2090.17    782.49 o
   0   2  38     3244.82     3654.24    720.91 o
  -1   3  38    42042.45    41986.30   1343.01 o
   0   3  38     1604.88     1799.40    757.30 o
  -2   4  38   226421.88   240208.19  10844.48 o
  -1   4  38    25081.92    25431.86   1017.32 o
   0   4  38     2171.51     1222.44    852.70 o
  -2   5  38    11729.72    11512.48    617.15 o
  -1   5  38     1121.56      890.29    558.96 o
   0   5  38    36116.86    35979.40   3518.44 o
   0   1  39    25905.97    25924.54   1448.79 o
   0   2  39   238682.44   219686.55  10271.05 o
  -1   3  39    22762.01    20454.11    670.13 o
   0   3  39       48.12     -499.58    754.36 o
  -1   4  39    12970.33    12076.45    609.54 o
   0   4  39   153014.77   145857.98  10031.42 o
  -2   5  39    16526.84    15986.80    998.51 o
  -1   5  39      100.03      535.50    576.46 o
   0   0  40     7684.30     7393.79   2390.27 o
   0   1  40     1127.33     1358.89    701.56 o
  -1   2  40     1270.02     1592.53    713.17 o
   0   2  40      135.90      970.65    717.03 o
  -1   3  40      317.58      334.16    533.69 o
   0   3  40      459.66      574.29    751.32 o
  -2   4  40     3138.00     3761.22    798.13 o
  -1   4  40       19.02      156.74    585.40 o
   0   4  40      502.09      500.40    827.12 o
  -2   5  40      630.92      623.90    565.50 o
   0   1  41     2101.06     2734.22    721.93 o
   0   2  41     5121.30     4798.81    759.02 o
  -1   3  41     1187.68      659.93    514.73 o
   0   3  41       59.57      366.98    753.89 o
  -1   4  41     1153.30     1025.51    541.01 o
   0   4  41     3284.59     3408.45    810.30 o
   0   0  42    55937.57    48978.88  11023.09 o
   0   1  42     1115.27     1136.63    706.32 o
  -1   2  42    12074.55    11950.23    775.76 o
   0   2  42    37241.97    32383.48   1500.05 o
  -1   3  42      844.95      331.59    502.81 o
   0   3  42    10678.55     9310.41    796.65 o
  -2   4  42    40849.52    38072.35   1801.90 o
  -1   4  42      398.62      633.89    543.54 o
   0   1  43      718.96     1245.86    695.04 o
   0   2  43      290.92       -7.38    720.44 o
  -1   3  43       84.56     -155.15    502.88 o
   0   3  43       26.36     -112.90    717.99 o
   0   0  44    84317.32    71182.80   8902.95 o
   0   1  44      157.62     -125.44    670.33 o
  -1   2  44    65012.78    53782.43   3163.49 o
   0   2  44    52008.00    42318.10   2893.41 o
  -1   3  44     1577.43      995.06    493.19 o
   0   3  44    56994.77    48391.90   4004.64 o
   0   1  45     5534.28     4296.43    661.62 o
   0   2  45     3930.41     2754.09    672.94 o
   0   0  46    14624.57    13970.77   1879.11 o
   0   1  46     9556.87     7341.08    724.81 o
  -1   2  46     7309.59     4950.28    697.37 o
 
